# Supplementary material for: A clinical prediction model to differentiate tuberculous spondylodiscitis from pyogenic spontaneous spondylodiscitis
Source: PLoS One. 2023 Aug 18;18(8):e0290361. doi: 10.1371/journal.pone.0290361 (PMC10437852; doi:10.1371/journal.pone.0290361)
Supplement: S1 File — (XLSX) [file pone.0290361.s002.xlsx]

## Sheet: Raw data
ID	Organism	Age	Sex	Bacteremia	Immuno drug	Active TB other than spine	DM	HT	DLP	CKD	Chronic Liver Disease	Cardiovascular Disease	Cerebrovascular disease	Malignancy	Connective disease	HIV	Times elapsed to diagnosis (day)	Back Pain	Fever_T ≥ 38 C	Neurological Deficit	Cauda equina syndrome	WBC (per mm3)	PMN (%)	ESR (mm/h)	CRP (mg/L)	ALP (IU/L)	C-level	T-level	L-level	S-level	Number of vertebrae involved	Skip lesion	Disc-Involvement	Disc-Height-Loss	Epidural Abscess	Paraspinal Abscess	Paraspinal soft tissue enhancement	Wall thickness	Anterior subligamentous abscess	Posterior element Involvement
1	Bacteria	37	Male	Yes	No	No	No	No	No	No	No	No	No	No	No	No	9	Yes	No	No	No	15000	80	94	29.6	234	No	No	Yes	No	1-2 vertebrae	No	Yes	Yes	Yes	Yes	Well-defined margin	Thin	Yes	Yes
3	Tuberculosis	76	Female	No	No	No	No	No	No	No	No	No	No	No	No	No	60	Yes	No	No	No	12200	85	15	84.78	154	No	No	Yes	No	≥ 3 vertebrae	Yes	Yes	Yes	Yes	Yes	Well-defined margin	Thin	Yes	Yes
4	Tuberculosis	67	Female	No	No	No	No	No	Yes	No	No	No	No	No	No	No	180	Yes	No	No	No	8470	80	80	24.39	125	No	No	Yes	No	1-2 vertebrae	No	Yes	No	Yes	Yes	Well-defined margin	Thick	Yes	Yes
5	Tuberculosis	86	Female	No	No	No	Yes	Yes	Yes	Yes	No	No	No	No	No	No	180	Yes	No	No	No	11490	86	82	8.34	118	No	No	Yes	No	≥ 3 vertebrae	Yes	Yes	Yes	Yes	Yes	Well-defined margin	Thin	Yes	No
6	Tuberculosis	68	Male	No	No	No	No	No	No	No	No	No	No	No	No	No	30	Yes	No	Yes	No	11040	87	14	8.58	125	No	Yes	No	No	1-2 vertebrae	No	Yes	Yes	Yes	Yes	Well-defined margin	Thick	Yes	No
7	Tuberculosis	18	Female	No	No	No	No	No	No	No	No	Yes	No	No	No	No	548	Yes	No	No	No	14810	76	42	32.03	102	No	No	Yes	No	1-2 vertebrae	No	Yes	Yes	Yes	Yes	Well-defined margin	Thick	Yes	Yes
8	Tuberculosis	67	Female	No	No	No	No	Yes	No	No	No	No	No	No	No	No	60	Yes	No	No	No	6300	66	91	5.44	78	No	Yes	No	No	1-2 vertebrae	No	Yes	Yes	Yes	Yes	Well-defined margin	Thin	Yes	No
10	Bacteria	51	Female	No	No	No	No	No	No	No	No	No	No	No	No	No	60	Yes	No	No	No	14810	66	102	23.82	105	No	No	Yes	No	1-2 vertebrae	No	Yes	Yes	Yes	No	No	No wall	Yes	Yes
12	Tuberculosis	68	Male	No	No	No	No	No	Yes	No	No	Yes	No	No	No	No	60	Yes	No	No	No	4070	47	64	5.64	59	No	Yes	No	No	1-2 vertebrae	No	Yes	Yes	Yes	Yes	Well-defined margin	Thin	Yes	No
13	Tuberculosis	66	Female	No	No	Yes	No	No	No	No	No	No	No	No	No	No	60	Yes	No	Yes	No	8500	72	32	2.73	101	Yes	No	No	No	1-2 vertebrae	No	Yes	Yes	Yes	NA	NA	NA	Yes	No
14	Tuberculosis	31	Male	No	No	Yes	No	No	No	No	Yes	No	No	No	No	Yes	90	Yes	No	Yes	No	7100	81	64	31.2	122	No	Yes	No	No	1-2 vertebrae	No	Yes	Yes	Yes	Yes	Well-defined margin	Thick	Yes	No
15	Bacteria	77	Female	Yes	No	No	Yes	Yes	Yes	No	No	No	No	No	No	No	120	Yes	No	No	No	8090	81	100	288	79	No	Yes	No	No	1-2 vertebrae	No	Yes	Yes	Yes	Yes	Ill-defined margin	Thick	Yes	No
16	Tuberculosis	37	Male	No	No	No	No	No	Yes	No	No	No	No	No	No	No	90	Yes	No	No	No	10850	74	59	57.84	124	No	Yes	Yes	No	≥ 3 vertebrae	No	Yes	Yes	No	Yes	Well-defined margin	Thin	Yes	No
17	Bacteria	57	Male	Yes	No	No	No	No	No	No	No	No	No	No	No	No	5	Yes	No	Yes	No	21370	91	99	159	231	No	No	Yes	No	1-2 vertebrae	No	Yes	Yes	Yes	No	No	No wall	Yes	Yes
18	Tuberculosis	20	Male	No	No	No	No	No	No	No	No	No	No	No	No	No	180	Yes	No	No	No	7700	64	60	20	56	No	Yes	No	No	≥ 3 vertebrae	No	Yes	Yes	Yes	Yes	Well-defined margin	Thick	Yes	No
19	Bacteria	72	Female	Yes	No	No	No	No	No	No	Yes	No	No	No	No	No	30	Yes	Yes	Yes	No	5540	80	76	31	205	No	No	Yes	No	1-2 vertebrae	No	Yes	Yes	Yes	Yes	Ill-defined margin	No wall	Yes	No
20	Bacteria	58	Male	No	No	No	No	No	No	No	No	No	No	No	No	No	60	Yes	No	No	No	12980	64	100	97.59	82	No	No	Yes	No	1-2 vertebrae	No	Yes	Yes	Yes	Yes	Ill-defined margin	Thick	Yes	Yes
21	Tuberculosis	92	Female	No	No	No	No	Yes	No	No	No	No	No	No	No	No	45	Yes	No	Yes	No	4950	56	90	37	94	No	Yes	No	No	≥ 3 vertebrae	No	Yes	Yes	Yes	Yes	Ill-defined margin	Thick	Yes	Yes
22	Bacteria	62	Female	No	No	No	No	Yes	Yes	No	No	No	No	No	No	No	45	Yes	No	Yes	Yes	11740	81	98	88.99	92	No	No	Yes	No	1-2 vertebrae	No	Yes	Yes	Yes	Yes	Ill-defined margin	Thick	Yes	Yes
23	Bacteria	71	Female	Yes	No	No	No	No	No	No	Yes	No	No	No	No	No	10	Yes	No	Yes	Yes	24840	84	95	115	105	No	No	Yes	No	1-2 vertebrae	No	Yes	Yes	Yes	Yes	Well-defined margin	Thick	No	Yes
24	Bacteria	72	Female	No	No	No	Yes	Yes	Yes	No	No	No	No	No	No	No	45	Yes	No	No	No	10400	68	99	46	127	No	No	Yes	No	1-2 vertebrae	No	Yes	Yes	Yes	Yes	Ill-defined margin	Thick	Yes	No
25	Tuberculosis	53	Female	No	No	No	No	No	No	No	No	No	No	No	No	No	90	Yes	No	Yes	No	9530	76	48	17	193	No	No	Yes	No	1-2 vertebrae	No	Yes	No	Yes	Yes	Well-defined margin	Thin	Yes	Yes
26	Bacteria	38	Male	No	No	No	No	No	No	No	No	No	No	No	No	No	2	Yes	Yes	No	No	8670	75	76	35.93	292	No	No	Yes	No	1-2 vertebrae	No	Yes	No	No	NA	NA	NA	Yes	No
28	Bacteria	34	Male	No	No	No	Yes	No	No	No	No	No	No	No	No	No	730	Yes	No	Yes	Yes	17000	68	74	23	118	No	Yes	No	No	≥ 3 vertebrae	No	Yes	Yes	Yes	Yes	Well-defined margin	Thick	Yes	Yes
29	Tuberculosis	33	Male	No	No	No	No	No	No	No	No	No	No	No	No	Yes	270	No	No	Yes	Yes	6200	47	40	13	147	No	Yes	No	No	1-2 vertebrae	No	No	No	Yes	No	NA	No wall	No	No
30	Tuberculosis	59	Female	No	No	Yes	Yes	Yes	Yes	Yes	No	No	No	No	No	No	1095	Yes	No	No	No	11460	78	104	36.4	108	Yes	No	No	No	≥ 3 vertebrae	No	No	No	Yes	Yes	Well-defined margin	Thin	Yes	Yes
31	Tuberculosis	49	Female	No	No	No	No	Yes	Yes	No	No	No	No	No	No	No	5	Yes	No	Yes	Yes	7670	75	41	3.23	231	No	Yes	No	No	≥ 3 vertebrae	No	No	No	Yes	Yes	Well-defined margin	Thin	Yes	No
33	Bacteria	63	Female	Yes	No	No	Yes	Yes	Yes	No	No	No	No	No	No	No	5	Yes	Yes	No	No	9240	85	100	51	87	Yes	No	No	No	1-2 vertebrae	Yes	Yes	Yes	Yes	No	No	No wall	Yes	No
34	Tuberculosis	74	Male	No	No	Yes	Yes	Yes	Yes	Yes	No	Yes	No	No	No	No	30	Yes	No	Yes	Yes	5700	45	72	50	302	No	Yes	No	No	1-2 vertebrae	No	Yes	Yes	Yes	Yes	Ill-defined margin	No wall	Yes	No
35	Tuberculosis	66	Female	No	No	Yes	Yes	Yes	Yes	No	No	No	No	No	No	No	60	Yes	Yes	Yes	No	8550	74	59	28	201	No	Yes	Yes	No	1-2 vertebrae	No	Yes	No	Yes	No	No	No wall	Yes	No
36	Bacteria	80	Female	Yes	No	No	No	No	Yes	No	No	No	No	No	No	No	7	Yes	No	No	No	11500	76	103	16.96	252	No	No	Yes	No	1-2 vertebrae	No	Yes	No	Yes	No	No	No wall	Yes	Yes
38	Bacteria	79	Female	Yes	No	No	No	Yes	No	No	No	No	No	No	No	No	14	Yes	Yes	No	No	9660	66	105	27.1	146	No	No	Yes	No	1-2 vertebrae	No	Yes	Yes	Yes	No	No	No wall	No	No
39	Bacteria	65	Female	Yes	No	No	No	No	No	No	No	No	No	No	No	No	7	Yes	Yes	No	No	10260	79	110	278	125	No	No	Yes	No	1-2 vertebrae	No	Yes	No	Yes	Yes	Ill-defined margin	Thick	Yes	No
40	Bacteria	71	Female	Yes	No	No	No	Yes	No	No	No	No	No	No	No	No	3	Yes	Yes	Yes	Yes	11900	83	67	128	310	No	No	Yes	No	≥ 3 vertebrae	Yes	Yes	Yes	Yes	Yes	Ill-defined margin	Thick	Yes	Yes
41	Bacteria	82	Male	Yes	No	No	No	Yes	Yes	No	No	No	No	No	No	No	30	Yes	No	Yes	No	16800	68	80	67	391	Yes	No	No	No	≥ 3 vertebrae	No	Yes	Yes	Yes	No	No	No wall	Yes	No
43	Bacteria	71	Male	Yes	No	No	Yes	Yes	No	Yes	No	No	No	No	No	No	180	Yes	No	Yes	Yes	14810	88	90	80	136	No	No	Yes	No	1-2 vertebrae	No	Yes	Yes	Yes	Yes	NA	Thin	No	NA
44	Bacteria	61	Male	Yes	No	No	Yes	Yes	Yes	No	Yes	Yes	No	No	No	No	14	Yes	Yes	No	No	17530	83	100	97	186	No	Yes	Yes	No	1-2 vertebrae	Yes	Yes	Yes	No	No	No	No wall	Yes	Yes
45	Tuberculosis	73	Female	No	No	No	Yes	Yes	Yes	Yes	Yes	No	No	No	No	No	60	Yes	Yes	No	No	3200	65	92	50.11	60	No	Yes	No	No	1-2 vertebrae	No	Yes	No	No	Yes	Ill-defined margin	Thick	Yes	No
46	Tuberculosis	55	Male	No	No	Yes	No	Yes	Yes	No	No	No	No	No	No	No	150	Yes	No	Yes	Yes	9690	85	59	24.27	784	No	Yes	No	No	≥ 3 vertebrae	No	Yes	Yes	Yes	NA	NA	NA	Yes	Yes
47	Tuberculosis	42	Female	No	No	No	No	No	No	No	No	No	No	No	No	No	365	Yes	Yes	No	No	7940	74	80	35	107	No	No	Yes	No	1-2 vertebrae	No	Yes	Yes	No	Yes	Well-defined margin	Thin	Yes	No
48	Tuberculosis	70	Female	No	No	No	No	No	No	No	No	No	No	No	No	No	90	Yes	Yes	Yes	No	7830	67	83	7.79	115	Yes	Yes	Yes	No	≥ 3 vertebrae	No	Yes	Yes	Yes	Yes	Well-defined margin	Thin	Yes	Yes
49	Tuberculosis	49	Female	No	No	No	No	No	No	No	No	No	No	No	No	No	365	Yes	No	Yes	No	6890	65	76	26.02	58	No	Yes	No	No	1-2 vertebrae	No	Yes	Yes	Yes	Yes	Well-defined margin	Thick	Yes	No
50	Bacteria	63	Male	Yes	No	No	Yes	Yes	No	Yes	No	No	No	No	No	No	6	Yes	Yes	No	No	15700	84	119	59.82	149	No	No	No	No	1-2 vertebrae	No	Yes	No	Yes	No	No	No wall	No	No
51	Bacteria	77	Male	Yes	No	No	No	No	No	No	No	No	No	No	No	No	21	Yes	Yes	No	No	16200	77	104	260.07	230	No	Yes	No	No	1-2 vertebrae	No	Yes	No	Yes	Yes	Well-defined margin	NA	Yes	No
52	Bacteria	41	Male	No	No	No	No	No	No	No	No	No	No	No	No	No	150	Yes	No	No	No	10380	50	6	52	101	No	No	Yes	No	1-2 vertebrae	No	Yes	Yes	No	No	No	No wall	Yes	No
54	Bacteria	57	Male	Yes	No	No	Yes	No	No	No	No	No	No	No	No	No	14	Yes	Yes	Yes	No	32400	88	75	288	194	No	No	Yes	No	1-2 vertebrae	No	Yes	No	Yes	Yes	Well-defined margin	Thick	Yes	Yes
55	Tuberculosis	30	Male	No	No	Yes	No	No	No	No	No	No	No	No	No	No	150	Yes	Yes	Yes	Yes	6500	70	45	16.79	149	No	Yes	No	No	1-2 vertebrae	No	Yes	Yes	Yes	Yes	Well-defined margin	Thick	Yes	Yes
56	Bacteria	79	Male	Yes	No	No	Yes	Yes	No	Yes	No	Yes	No	No	No	No	1	Yes	No	No	No	21600	89	87	260.99	107	No	No	Yes	No	≥ 3 vertebrae	No	Yes	Yes	Yes	Yes	Ill-defined margin	Thick	Yes	Yes
57	Bacteria	75	Female	Yes	No	No	No	No	Yes	No	No	No	No	No	No	No	30	Yes	Yes	No	No	6130	59	106	92.59	168	No	No	Yes	No	1-2 vertebrae	No	Yes	Yes	Yes	No	No	No wall	Yes	Yes
58	Bacteria	57	Female	No	No	No	No	Yes	No	No	No	No	No	No	No	No	60	Yes	No	No	No	5540	68	35	12.33	65	No	No	Yes	No	1-2 vertebrae	No	Yes	Yes	Yes	No	No	No wall	Yes	Yes
59	Bacteria	59	Male	Yes	No	No	No	Yes	No	No	No	Yes	No	No	No	No	3	Yes	Yes	No	No	17230	89	95	74.02	58	No	No	Yes	No	≥ 3 vertebrae	No	Yes	Yes	No	No	No	No wall	No	Yes
60	Tuberculosis	77	Female	No	No	Yes	Yes	Yes	Yes	No	No	No	No	No	No	No	150	Yes	No	No	No	9520	86	53	10.65	98	No	No	Yes	No	1-2 vertebrae	No	No	No	Yes	No	No	No wall	No	Yes
61	Tuberculosis	53	Male	No	No	Yes	No	No	No	No	No	No	No	No	No	No	180	Yes	No	No	No	8700	68	52	14.4	82	No	No	Yes	No	1-2 vertebrae	No	Yes	No	Yes	No	No	No wall	Yes	No
62	Bacteria	63	Female	Yes	No	No	No	Yes	Yes	No	No	Yes	No	No	No	No	2	No	Yes	Yes	Yes	11390	81	103	133	290	No	No	Yes	Yes	1-2 vertebrae	No	Yes	Yes	Yes	No	No	No wall	Yes	Yes
63	Bacteria	56	Male	Yes	No	No	No	No	Yes	No	No	No	No	No	No	No	150	Yes	Yes	No	No	13010	77	74	54.88	105	No	No	Yes	No	1-2 vertebrae	No	Yes	Yes	No	No	No	No wall	Yes	Yes
64	Bacteria	44	Male	Yes	No	No	Yes	No	No	No	No	No	No	No	No	No	21	Yes	Yes	Yes	Yes	21470	82	79	217.12	105	Yes	No	No	No	≥ 3 vertebrae	No	Yes	Yes	Yes	NA	No	No wall	Yes	NA
65	Tuberculosis	76	Male	No	No	Yes	No	No	No	No	No	No	No	No	No	No	40	Yes	Yes	No	No	12400	64	101	191.8	583	No	Yes	Yes	Yes	≥ 3 vertebrae	Yes	Yes	Yes	Yes	Yes	Ill-defined margin	Thick	Yes	Yes
66	Tuberculosis	60	Male	No	No	No	No	No	Yes	No	No	No	No	No	No	No	30	Yes	No	No	No	6810	55	58	16.61	92	No	Yes	No	No	1-2 vertebrae	No	Yes	No	Yes	No	No	No wall	No	Yes
67	Tuberculosis	50	Male	No	No	Yes	No	No	No	No	No	No	No	No	No	No	240	Yes	Yes	No	No	17970	54	90	90.42	217	No	No	Yes	No	1-2 vertebrae	No	Yes	No	Yes	Yes	Well-defined margin	Thick	No	No
68	Tuberculosis	17	Male	No	No	Yes	No	No	No	No	No	No	No	No	No	No	90	Yes	Yes	No	No	11980	78	66	138.45	71	No	Yes	Yes	Yes	≥ 3 vertebrae	Yes	No	No	Yes	No	Ill-defined margin	Thick	Yes	Yes
69	Bacteria	41	Male	Yes	No	No	No	No	No	No	No	No	No	No	No	No	45	Yes	Yes	No	No	12400	54	58	22.53	110	No	No	Yes	Yes	1-2 vertebrae	No	Yes	Yes	No	No	No	No wall	Yes	Yes
70	Bacteria	53	Female	No	No	No	No	No	No	No	No	No	No	No	No	No	30	Yes	Yes	No	No	14730	86	109	189.42	100	No	No	Yes	No	1-2 vertebrae	No	Yes	No	Yes	No	No	No wall	No	Yes
71	Bacteria	35	Male	Yes	No	No	No	No	No	No	No	No	No	No	No	No	7	Yes	Yes	No	No	18100	65	64	50.28	167	No	No	Yes	No	1-2 vertebrae	No	No	No	No	No	No	No wall	No	Yes
72	Bacteria	71	Female	Yes	No	No	No	No	No	No	No	No	No	No	No	No	14	Yes	Yes	No	No	20700	94	100	154.75	154	No	No	Yes	Yes	1-2 vertebrae	No	Yes	No	Yes	No	No	No wall	No	Yes
73	Bacteria	59	Male	No	No	No	Yes	No	No	No	No	No	No	No	No	No	270	No	No	No	No	7750	49	44	19.3	76	No	No	Yes	No	1-2 vertebrae	No	No	No	Yes	No	No	No wall	No	Yes
74	Tuberculosis	22	Male	No	No	No	No	No	No	No	No	No	No	No	No	No	60	No	Yes	Yes	No	3070	75	100	25.23	93	Yes	Yes	Yes	Yes	≥ 3 vertebrae	Yes	Yes	No	Yes	Yes	Ill-defined margin	Thick	Yes	Yes
75	Bacteria	60	Female	Yes	No	No	No	No	Yes	No	No	No	No	No	No	No	120	Yes	No	No	No	9490	61	90	37.2	87	No	No	Yes	No	1-2 vertebrae	No	Yes	Yes	No	No	No	No wall	No	Yes
76	Tuberculosis	76	Female	No	No	Yes	Yes	Yes	Yes	No	No	No	No	No	No	No	90	Yes	No	No	No	9680	82	100	88.94	151	No	Yes	No	No	1-2 vertebrae	No	No	No	Yes	No	No	No wall	Yes	Yes
77	Tuberculosis	33	Male	No	No	Yes	No	No	No	No	No	No	No	No	No	No	90	Yes	No	Yes	Yes	9700	71	29	39.42	141	No	Yes	No	No	≥ 3 vertebrae	No	Yes	No	Yes	No	Ill-defined margin	Thick	Yes	No
78	Tuberculosis	53	Female	No	No	Yes	No	No	No	No	No	No	No	No	No	No	365	Yes	No	No	No	7440	69	85	17.31	99	No	No	Yes	No	≥ 3 vertebrae	No	Yes	No	Yes	Yes	Well-defined margin	Thin	Yes	No
79	Tuberculosis	58	Female	No	No	Yes	No	Yes	No	No	No	No	No	No	No	No	120	Yes	Yes	Yes	No	7810	63	27	25.8	49	No	Yes	Yes	No	≥ 3 vertebrae	Yes	No	No	No	No	No	No wall	No	No
80	Tuberculosis	83	Male	No	No	No	No	Yes	Yes	No	No	No	Yes	No	No	No	30	Yes	No	Yes	No	6900	62	68	22.51	112	No	Yes	No	No	1-2 vertebrae	No	Yes	Yes	No	No	No	No wall	No	No
82	Bacteria	64	Male	Yes	No	No	No	Yes	No	No	No	No	No	No	No	No	60	Yes	Yes	Yes	No	9820	81	62	111.39	100	No	No	Yes	No	1-2 vertebrae	No	Yes	Yes	Yes	Yes	Ill-defined margin	Thick	Yes	Yes
83	Bacteria	52	Female	No	No	No	No	Yes	No	No	No	No	No	No	No	No	14	Yes	Yes	Yes	No	10130	80	105	112	85	Yes	No	No	No	1-2 vertebrae	No	Yes	Yes	Yes	No	No	No wall	Yes	No
84	Tuberculosis	49	Female	No	No	Yes	No	No	No	No	No	No	No	No	No	No	120	Yes	No	No	No	6000	65	57	20	76	No	Yes	No	No	≥ 3 vertebrae	No	Yes	Yes	Yes	No	No	No wall	Yes	No
85	Tuberculosis	55	Male	No	No	Yes	No	No	Yes	No	No	No	No	No	No	No	60	Yes	Yes	No	No	5920	53	75	50	219	No	No	Yes	No	1-2 vertebrae	No	Yes	Yes	Yes	No	No	No wall	Yes	No
86	Tuberculosis	53	Female	No	No	Yes	No	No	No	No	No	No	No	No	No	No	90	Yes	No	No	No	8740	66	91	42	84	No	Yes	No	No	1-2 vertebrae	No	Yes	Yes	Yes	No	No	No wall	No	Yes
87	Bacteria	58	Male	No	No	No	No	No	No	No	No	No	No	No	No	No	60	Yes	Yes	Yes	No	12500	85	88	40	56	No	No	Yes	No	1-2 vertebrae	No	Yes	Yes	Yes	No	No	No wall	No	Yes
88	Tuberculosis	32	Female	No	No	No	No	No	No	No	No	No	No	No	No	No	120	Yes	No	No	No	8700	66	35	13.01	72	No	No	Yes	No	1-2 vertebrae	No	Yes	No	Yes	Yes	Ill-defined margin	Thick	Yes	No
89	Tuberculosis	32	Female	No	No	No	No	Yes	No	Yes	No	No	No	No	No	No	30	Yes	No	Yes	Yes	8780	72	55	24	153	No	Yes	No	No	1-2 vertebrae	No	Yes	Yes	NA	No	No	No wall	NA	NA
90	Bacteria	82	Female	No	No	No	No	No	No	No	Yes	No	No	No	No	No	14	Yes	Yes	No	No	8540	90	63	31	120	No	Yes	Yes	No	1-2 vertebrae	No	Yes	No	Yes	No	No	No wall	Yes	No
91	Bacteria	47	Male	No	No	No	No	No	No	No	Yes	No	No	No	No	No	21	Yes	Yes	Yes	No	17500	85	113	54	142	No	Yes	Yes	No	≥ 3 vertebrae	Yes	Yes	Yes	Yes	Yes	Ill-defined margin	Thick	Yes	No
92	Tuberculosis	66	Female	No	No	Yes	No	No	No	No	No	No	No	No	No	No	60	Yes	No	No	No	6770	47	71	14	65	No	No	Yes	No	1-2 vertebrae	No	Yes	No	Yes	Yes	Ill-defined margin	Thick	Yes	Yes
93	Tuberculosis	39	Male	No	No	No	No	No	No	No	No	No	No	No	No	No	60	Yes	No	No	No	17880	76	82	42.1	332	No	Yes	Yes	No	≥ 3 vertebrae	No	Yes	No	Yes	No	No	No wall	Yes	Yes
94	Bacteria	69	Male	No	No	No	No	Yes	No	No	No	No	No	No	No	No	14	Yes	Yes	No	No	18500	83	97	63	237	No	Yes	Yes	No	1-2 vertebrae	No	Yes	No	Yes	No	No	No wall	Yes	Yes
95	Tuberculosis	45	Female	No	No	Yes	No	No	No	No	No	No	No	No	No	No	21	No	Yes	Yes	No	11400	65	53	26	152	Yes	Yes	Yes	Yes	≥ 3 vertebrae	Yes	No	No	No	No	No	No wall	No	No
96	Tuberculosis	29	Male	No	No	Yes	No	No	No	No	No	No	No	No	No	No	150	Yes	No	No	No	12600	67	57	24	83	No	No	Yes	No	≥ 3 vertebrae	No	Yes	Yes	Yes	Yes	Ill-defined margin	Thick	Yes	Yes
97	Tuberculosis	77	Female	No	No	No	No	Yes	No	No	No	No	No	No	No	No	90	Yes	No	Yes	No	7400	56	48	19	64	No	No	Yes	No	1-2 vertebrae	No	Yes	Yes	Yes	Yes	Ill-defined margin	Thick	Yes	No
98	Tuberculosis	45	Female	No	No	No	No	No	No	No	No	No	No	No	No	No	150	Yes	Yes	No	No	22500	78	57	250	193	No	No	Yes	No	1-2 vertebrae	No	Yes	Yes	Yes	Yes	Ill-defined margin	Thick	Yes	No
100	Bacteria	78	Female	Yes	No	Yes	No	No	No	No	No	No	No	No	No	No	7	Yes	Yes	No	No	21000	85	124	74	166	No	Yes	No	No	1-2 vertebrae	No	No	No	Yes	Yes	Ill-defined margin	Thick	Yes	No
104	Bacteria	59	Female	Yes	No	No	Yes	Yes	Yes	No	No	No	Yes	No	No	No	30	Yes	No	No	No	16100	83	87	116.45	210	Yes	No	No	No	≥ 3 vertebrae	No	Yes	Yes	Yes	No	Ill-defined margin	No wall	Yes	Yes
105	Bacteria	71	Male	Yes	No	No	No	Yes	Yes	No	No	No	No	No	No	No	4	Yes	Yes	Yes	Yes	15600	88.5	114	159	133	No	No	Yes	No	1-2 vertebrae	No	No	No	No	No	Ill-defined margin	No wall	No	Yes
106	Bacteria	63	Female	No	No	No	No	No	No	No	No	No	No	Yes	No	No	90	Yes	No	No	No	21580	81	115	56.93	102	No	Yes	No	No	1-2 vertebrae	No	Yes	Yes	Yes	Yes	Ill-defined margin	Thin	Yes	No
107	Tuberculosis	61	Male	No	No	Yes	Yes	Yes	Yes	Yes	No	No	Yes	No	No	No	20	Yes	No	Yes	Yes	5300	65.1	80	32.09	257	No	Yes	No	No	1-2 vertebrae	No	Yes	No	No	Yes	Well-defined margin	Thin	Yes	No
108	Tuberculosis	80	Female	No	No	Yes	No	No	No	No	No	No	No	No	No	No	42	Yes	Yes	Yes	Yes	6940	79	59	41.34	107	No	No	Yes	No	≥ 3 vertebrae	Yes	Yes	No	Yes	Yes	Well-defined margin	Thin	Yes	Yes
109	Tuberculosis	75	Female	No	Yes	No	No	Yes	No	No	No	No	No	No	Yes	No	365	Yes	No	Yes	No	7660	76	43	42.08	87	No	No	Yes	No	1-2 vertebrae	No	Yes	No	Yes	Yes	Ill-defined margin	No wall	Yes	Yes
110	Tuberculosis	44	Female	No	Yes	No	No	No	No	No	No	No	No	No	No	No	365	Yes	No	No	No	5900	55	59	11.3	79	Yes	No	No	No	≥ 3 vertebrae	No	Yes	Yes	Yes	Yes	Well-defined margin	Thick	Yes	No
111	Tuberculosis	61	Female	No	No	Yes	No	No	No	No	No	No	No	No	No	No	90	Yes	No	No	No	7510	69	70	139.82	93	No	No	Yes	No	1-2 vertebrae	No	No	No	No	Yes	Well-defined margin	Thin	Yes	No
112	Tuberculosis	84	Male	No	No	No	No	Yes	Yes	Yes	No	No	Yes	No	No	No	5	Yes	No	No	No	6900	79.9	103	104.33	113	No	Yes	No	No	≥ 3 vertebrae	No	Yes	No	No	No	Ill-defined margin	No wall	Yes	No
113	Bacteria	54	Male	Yes	No	No	No	No	No	No	No	No	No	No	No	No	45	Yes	Yes	No	No	39000	92	111	217.93	102	No	No	Yes	No	1-2 vertebrae	No	No	No	No	No	No	No wall	No	No
114	Tuberculosis	63	Female	No	No	No	Yes	Yes	No	No	No	No	No	Yes	No	No	10	Yes	No	Yes	No	5000	71.2	106	46	572	Yes	No	No	No	≥ 3 vertebrae	No	Yes	Yes	No	Yes	Ill-defined margin	Thick	Yes	No
115	Bacteria	68	Female	Yes	No	No	No	No	No	No	No	No	No	No	No	No	30	Yes	Yes	No	No	16000	87	80	118.08	79	No	Yes	Yes	No	≥ 3 vertebrae	Yes	Yes	Yes	No	No	Ill-defined margin	No wall	No	No
116	Bacteria	71	Female	Yes	No	No	Yes	No	No	No	No	Yes	No	No	No	No	180	Yes	No	Yes	No	7080	76	77	33.19	96	No	No	Yes	No	≥ 3 vertebrae	No	Yes	Yes	No	No	Ill-defined margin	No wall	Yes	No
117	Tuberculosis	79	Male	No	No	Yes	No	No	No	No	No	No	No	Yes	No	No	150	Yes	No	No	No	6190	61	27	8.1	108	No	No	Yes	No	1-2 vertebrae	No	Yes	Yes	No	Yes	Well-defined margin	Thin	Yes	No
118	Tuberculosis	75	Female	No	No	No	No	Yes	Yes	No	No	No	No	No	No	No	30	Yes	No	No	No	6300	79.8	98	94.35	74	No	No	Yes	No	1-2 vertebrae	No	Yes	Yes	Yes	No	Ill-defined margin	No wall	No	No
119	Tuberculosis	29	Female	No	No	No	No	No	No	No	No	No	No	No	No	No	365	Yes	No	Yes	Yes	7800	63	63	65.86	195	No	Yes	No	No	≥ 3 vertebrae	No	Yes	Yes	No	Yes	Well-defined margin	Thin	Yes	Yes
120	Tuberculosis	56	Female	No	No	No	No	Yes	Yes	No	No	No	No	No	No	No	180	Yes	No	Yes	No	6640	74	47	2.57	90	No	Yes	No	No	1-2 vertebrae	No	Yes	Yes	Yes	Yes	Well-defined margin	Thick	Yes	No
121	Tuberculosis	67	Female	No	No	Yes	Yes	Yes	No	Yes	No	No	No	No	No	No	60	Yes	No	Yes	No	8100	67	49	36.06	107	No	Yes	No	No	≥ 3 vertebrae	No	Yes	Yes	Yes	Yes	Ill-defined margin	No wall	No	Yes
122	Bacteria	75	Female	Yes	No	No	No	Yes	No	No	No	No	No	No	No	No	30	Yes	No	No	No	8010	74	38	102.72	103	No	Yes	No	No	1-2 vertebrae	No	No	No	No	No	No	No wall	No	No
123	Tuberculosis	71	Female	No	No	No	No	Yes	Yes	No	No	No	No	No	No	No	21	No	No	Yes	Yes	7500	62	83	5.36	98	Yes	No	Yes	No	1-2 vertebrae	No	Yes	No	No	No	Ill-defined margin	No wall	No	No
124	Tuberculosis	48	Male	No	No	No	No	No	No	No	No	No	No	No	No	No	30	Yes	No	No	No	6580	65	16	55.54	74	No	Yes	Yes	No	≥ 3 vertebrae	Yes	Yes	Yes	Yes	Yes	Well-defined margin	Thick	Yes	No
125	Tuberculosis	25	Male	No	No	No	No	No	No	No	No	No	No	No	No	No	180	Yes	No	No	No	5310	72	1	1.69	71	No	Yes	Yes	No	≥ 3 vertebrae	Yes	Yes	Yes	No	Yes	Well-defined margin	Thin	Yes	No
126	Tuberculosis	24	Male	No	No	Yes	No	No	No	No	No	No	No	No	No	No	120	Yes	No	Yes	No	6300	57.8	6	21.02	97	No	Yes	No	No	≥ 3 vertebrae	No	Yes	Yes	Yes	Yes	Well-defined margin	Thin	Yes	No
127	Bacteria	47	Female	No	No	No	Yes	Yes	Yes	No	No	No	No	No	No	No	120	Yes	No	Yes	No	9790	80	67	14.52	75	No	Yes	No	No	1-2 vertebrae	No	Yes	Yes	No	Yes	Well-defined margin	Thick	Yes	Yes
128	Tuberculosis	69	Female	No	Yes	Yes	No	No	No	No	No	No	No	Yes	No	No	180	Yes	No	Yes	No	4070	73	62	56.97	67	No	Yes	No	No	1-2 vertebrae	No	Yes	Yes	Yes	Yes	Well-defined margin	Thick	Yes	No
129	Tuberculosis	76	Female	No	No	Yes	Yes	Yes	Yes	No	No	No	No	Yes	No	No	21	Yes	No	No	No	6510	79	72	12.94	88	No	No	Yes	No	1-2 vertebrae	No	Yes	Yes	Yes	Yes	Well-defined margin	Thick	Yes	No
130	Bacteria	50	Male	No	No	No	No	No	No	No	No	No	No	No	No	No	30	Yes	Yes	No	No	21300	91	115	90.98	151	No	No	Yes	No	1-2 vertebrae	No	Yes	Yes	Yes	Yes	Ill-defined margin	No wall	No	Yes
131	Tuberculosis	70	Female	No	No	No	No	No	No	No	No	No	No	No	No	No	90	Yes	Yes	Yes	No	5050	48	101	3.39	45	No	Yes	No	No	≥ 3 vertebrae	No	Yes	Yes	Yes	Yes	Ill-defined margin	No wall	Yes	No
132	Bacteria	85	Female	Yes	No	No	Yes	Yes	Yes	No	No	No	No	No	No	No	14	Yes	Yes	Yes	Yes	15800	85.3	113	29.87	131	No	No	Yes	No	1-2 vertebrae	No	No	No	Yes	No	Ill-defined margin	No wall	Yes	No
133	Bacteria	59	Male	Yes	No	No	No	No	No	No	Yes	No	No	No	No	No	30	Yes	Yes	Yes	No	12200	91	121	87.42	161	Yes	No	Yes	No	≥ 3 vertebrae	Yes	Yes	Yes	Yes	No	Ill-defined margin	No wall	Yes	No
134	Bacteria	58	Female	Yes	No	No	No	No	No	No	No	No	No	No	No	No	2	Yes	Yes	No	Yes	15680	91	39	237.68	89	No	No	Yes	No	1-2 vertebrae	No	Yes	No	Yes	No	No	Thin	No	No
135	Bacteria	62	Female	Yes	No	No	No	Yes	No	No	No	No	No	No	No	No	7	Yes	Yes	Yes	Yes	17010	84	93	301.61	232	No	Yes	No	No	1-2 vertebrae	No	Yes	Yes	No	No	Ill-defined margin	No wall	No	Yes
136	Bacteria	69	Female	No	No	No	No	Yes	No	No	No	No	No	No	No	No	2	Yes	Yes	Yes	No	11800	80	112	160.77	251	No	Yes	Yes	No	≥ 3 vertebrae	Yes	Yes	Yes	Yes	No	Ill-defined margin	No wall	No	No
137	Bacteria	73	Female	No	No	No	No	No	Yes	No	No	No	No	No	No	No	60	Yes	No	Yes	Yes	7540	54	62	16.22	163	No	No	Yes	No	≥ 3 vertebrae	No	No	No	No	No	Ill-defined margin	No wall	No	Yes
138	Bacteria	55	Male	No	No	No	No	No	No	No	No	No	No	No	No	No	30	Yes	No	No	No	10820	63	57	1.09	86	No	No	Yes	No	1-2 vertebrae	No	Yes	Yes	No	No	Ill-defined margin	No wall	No	No
139	Bacteria	47	Male	No	No	No	No	No	No	No	No	No	No	No	No	No	60	Yes	No	Yes	No	11810	80	82	44.88	94	Yes	No	Yes	No	≥ 3 vertebrae	Yes	Yes	Yes	No	No	Ill-defined margin	No wall	No	No
140	Tuberculosis	59	Female	No	No	No	No	No	No	No	No	No	No	No	No	No	180	Yes	No	Yes	No	5300	69	83	16.93	159	No	Yes	No	No	≥ 3 vertebrae	No	Yes	Yes	Yes	Yes	Well-defined margin	Thin	Yes	No
141	Bacteria	76	Female	Yes	Yes	No	Yes	Yes	Yes	No	No	No	No	Yes	No	No	14	Yes	Yes	No	No	16000	92	107	195.05	436	No	No	Yes	No	1-2 vertebrae	No	No	No	Yes	No	Ill-defined margin	No wall	No	Yes
142	Tuberculosis	40	Male	No	No	Yes	No	No	No	No	No	No	No	No	No	No	150	Yes	No	No	No	3870	61	78	66.55	222	No	Yes	Yes	No	≥ 3 vertebrae	Yes	Yes	Yes	Yes	Yes	Well-defined margin	Thin	Yes	No
143	Bacteria	61	Female	No	No	No	Yes	No	No	No	No	No	No	No	No	No	7	Yes	No	No	No	12100	81	60	111.57	328	No	No	No	No	1-2 vertebrae	No	Yes	Yes	No	No	Ill-defined margin	No wall	No	No
144	Tuberculosis	44	Male	No	No	No	No	No	No	No	No	No	No	No	No	No	365	Yes	No	No	No	6910	56	6	7.31	133	No	No	Yes	No	1-2 vertebrae	No	No	No	Yes	Yes	Well-defined margin	Thick	Yes	No
145	Bacteria	77	Male	Yes	No	No	No	Yes	Yes	Yes	No	No	No	Yes	No	No	2	Yes	Yes	No	No	13400	82.3	87	113.82	127	Yes	No	Yes	No	1-2 vertebrae	No	Yes	Yes	No	No	Ill-defined margin	No wall	No	No
146	Bacteria	45	Male	No	No	No	Yes	No	No	No	No	No	No	No	Yes	No	7	No	No	Yes	Yes	10500	73.2	66	82.28	81	No	Yes	No	No	1-2 vertebrae	No	Yes	Yes	No	No	Ill-defined margin	No wall	No	No
147	Tuberculosis	49	Female	No	No	No	No	No	No	No	No	No	No	No	No	No	60	Yes	No	Yes	No	8640	77	33	8.1	113	No	Yes	No	No	1-2 vertebrae	No	Yes	Yes	Yes	Yes	Well-defined margin	Thin	Yes	No
148	Tuberculosis	58	Female	No	No	Yes	No	No	No	No	No	No	No	No	No	No	150	Yes	No	No	No	6570	70	62	7.43	151	No	No	Yes	No	1-2 vertebrae	No	No	No	No	No	Ill-defined margin	No wall	No	Yes
149	Bacteria	62	Female	Yes	No	No	Yes	Yes	Yes	No	No	No	No	No	No	No	60	Yes	No	No	No	8000	58	41	16.31	98	No	No	Yes	No	1-2 vertebrae	No	Yes	Yes	No	No	Ill-defined margin	No wall	No	No
150	Tuberculosis	67	Female	No	Yes	No	No	No	No	No	No	No	No	No	No	No	120	Yes	No	Yes	No	7000	71	38	42.79	88	No	No	Yes	No	1-2 vertebrae	No	Yes	Yes	Yes	Yes	Ill-defined margin	No wall	Yes	No
151	Bacteria	78	Female	Yes	Yes	No	No	No	No	No	No	No	No	No	No	No	3	Yes	Yes	No	No	19210	97	88	243.15	201	No	No	Yes	No	1-2 vertebrae	No	No	No	Yes	No	No	No wall	No	No
152	Tuberculosis	74	Male	No	No	No	No	Yes	Yes	No	No	No	No	No	No	No	7	Yes	No	No	No	8420	74	48	17.13	67	No	No	Yes	No	1-2 vertebrae	No	Yes	Yes	No	No	Ill-defined margin	No wall	No	No
153	Bacteria	57	Female	Yes	No	No	No	Yes	Yes	No	No	No	No	No	Yes	No	4	Yes	Yes	No	No	16130	93	93	235.4	232	No	Yes	No	No	1-2 vertebrae	No	No	No	No	Yes	Well-defined margin	Thin	Yes	No
154	Bacteria	56	Female	Yes	No	No	Yes	Yes	No	Yes	No	No	No	No	No	No	7	Yes	Yes	Yes	No	20400	91	110	181.73	87	No	No	Yes	No	1-2 vertebrae	No	No	No	Yes	No	No	No wall	No	No
